# Supplementary material for: Deep Learning-Based Cattle Vocal Classification Model and Real-Time Livestock Monitoring System with Noise Filtering
Source: Animals (Basel). 2021 Feb 1;11(2):357. doi: 10.3390/ani11020357 (PMC7911430; doi:10.3390/ani11020357)
Supplement: Supplementary file 1 [file animals-11-00357-s001.zip]

Archive with 274 entries (270 files):
- Cough sound/
- Cough sound/180205 C1.wav
- Cough sound/180205 C2.wav
- Cough sound/C2.wav
- Cough sound/c5.wav
- Cough sound/c6.wav
- Cough sound/c8.wav
- Cough sound/cough (c1).wav
- Cough sound/cough1.wav
- Cough sound/cough4.wav
- Cough sound/cough5.wav
- Cough sound/cough7.wav
- Estrus call/
- Estrus call/T (1).wav
- Estrus call/T (10).wav
- Estrus call/T (11).wav
- Estrus call/T (12).wav
- Estrus call/T (13).wav
- Estrus call/T (14).wav
- Estrus call/T (15).wav
- Estrus call/T (16).wav
- Estrus call/T (17).wav
- Estrus call/T (18).wav
- Estrus call/T (19).wav
- Estrus call/T (2).wav
- Estrus call/T (20).wav
- Estrus call/T (21).wav
- Estrus call/T (22).wav
- Estrus call/T (23).wav
- Estrus call/T (24).wav
- Estrus call/T (25).wav
- Estrus call/T (26).wav
- Estrus call/T (27).wav
- Estrus call/T (28).wav
- Estrus call/T (29).wav
- Estrus call/T (3).wav
- Estrus call/T (30).wav
- Estrus call/T (31).wav
- Estrus call/T (32).wav
- Estrus call/T (33).wav
- Estrus call/T (34).wav
- Estrus call/T (35).wav
- Estrus call/T (36).wav
- Estrus call/T (37).wav
- Estrus call/T (38).wav
- Estrus call/T (39).wav
- Estrus call/T (4).wav
- Estrus call/T (40).wav
- Estrus call/T (41).wav
- Estrus call/T (42).wav
- Estrus call/T (43).wav
- Estrus call/T (44).wav
- Estrus call/T (45).wav
- Estrus call/T (46).wav
- Estrus call/T (47).wav
- Estrus call/T (48).wav
- Estrus call/T (49).wav
- Estrus call/T (5).wav
- Estrus call/T (50).wav
- Estrus call/T (51).wav
- Estrus call/T (52).wav
- Estrus call/T (53).wav
- Estrus call/T (54).wav
- Estrus call/T (55).wav
- Estrus call/T (56).wav
- Estrus call/T (57).wav
- Estrus call/T (58).wav
- Estrus call/T (59).wav
- Estrus call/T (6).wav
- Estrus call/T (60).wav
- Estrus call/T (61).wav
- Estrus call/T (62).wav
- Estrus call/T (63).wav
- Estrus call/T (64).wav
- Estrus call/T (65).wav
- Estrus call/T (66).wav
- Estrus call/T (67).wav
- Estrus call/T (68).wav
- Estrus call/T (69).wav
- Estrus call/T (7).wav
- Estrus call/T (70).wav
- Estrus call/T (71).wav
- Estrus call/T (72).wav
- Estrus call/T (73).wav
- Estrus call/T (74).wav
- Estrus call/T (75).wav
- Estrus call/T (76).wav
- Estrus call/T (77).wav
- Estrus call/T (78).wav
- Estrus call/T (79).wav
- Estrus call/T (8).wav
- Estrus call/T (80).wav
- Estrus call/T (81).wav
- Estrus call/T (82).wav
- Estrus call/T (83).wav
- Estrus call/T (84).wav
- Estrus call/T (9).wav
- Estrus call/V (1).wav
- Estrus call/V (10).wav
- Estrus call/V (11).wav
- Estrus call/V (12).wav
- Estrus call/V (13).wav
- Estrus call/V (14).wav
- Estrus call/V (15).wav
- Estrus call/V (16).wav
- Estrus call/V (17).wav
- Estrus call/V (18).wav
- Estrus call/V (19).wav
- Estrus call/V (2).wav
- Estrus call/V (20).wav
- Estrus call/V (21).wav
- Estrus call/V (22).wav
- Estrus call/V (23).wav
- Estrus call/V (24).wav
- Estrus call/V (25).wav
- Estrus call/V (26).wav
- Estrus call/V (27).wav
- Estrus call/V (28).wav
- Estrus call/V (29).wav
- Estrus call/V (3).wav
- Estrus call/V (30).wav
- Estrus call/V (31).wav
- Estrus call/V (32).wav
- Estrus call/V (33).wav
- Estrus call/V (4).wav
- Estrus call/V (5).wav
- Estrus call/V (6).wav
- Estrus call/V (7).wav
- Estrus call/V (8).wav
- Estrus call/V (9).wav
- Food anticipating call/
- Food anticipating call/T (1).wav
- Food anticipating call/T (10).wav
- Food anticipating call/T (11).wav
- Food anticipating call/T (12).wav
- Food anticipating call/T (13).wav
- Food anticipating call/T (14).wav
- Food anticipating call/T (15).wav
- Food anticipating call/T (16).wav
- Food anticipating call/T (17).wav
- Food anticipating call/T (18).wav
- Food anticipating call/T (19).wav
- Food anticipating call/T (2).wav
- Food anticipating call/T (20).wav
- Food anticipating call/T (21).wav
- Food anticipating call/T (22).wav
- Food anticipating call/T (23).wav
- Food anticipating call/T (24).wav
- Food anticipating call/T (25).wav
- Food anticipating call/T (26).wav
- Food anticipating call/T (27).wav
- Food anticipating call/T (28).wav
- Food anticipating call/T (29).wav
- Food anticipating call/T (3).wav
- Food anticipating call/T (30).wav
- Food anticipating call/T (31).wav
- Food anticipating call/T (32).wav
- Food anticipating call/T (33).wav
- Food anticipating call/T (34).wav
- Food anticipating call/T (35).wav
- Food anticipating call/T (36).wav
- Food anticipating call/T (37).wav
- Food anticipating call/T (38).wav
- Food anticipating call/T (39).wav
- Food anticipating call/T (4).wav
- Food anticipating call/T (40).wav
- Food anticipating call/T (41).wav
- Food anticipating call/T (42).wav
- Food anticipating call/T (43).wav
- Food anticipating call/T (44).wav
- Food anticipating call/T (45).wav
- Food anticipating call/T (46).wav
- Food anticipating call/T (47).wav
- Food anticipating call/T (48).wav
- Food anticipating call/T (49).wav
- Food anticipating call/T (5).wav
- Food anticipating call/T (50).wav
- Food anticipating call/T (51).wav
- Food anticipating call/T (52).wav
- Food anticipating call/T (53).wav
- Food anticipating call/T (54).wav
- Food anticipating call/T (55).wav
- Food anticipating call/T (56).wav
- Food anticipating call/T (57).wav
- Food anticipating call/T (58).wav
- Food anticipating call/T (59).wav
- Food anticipating call/T (6).wav
- Food anticipating call/T (60).wav
- Food anticipating call/T (61).wav
- Food anticipating call/T (62).wav
- Food anticipating call/T (63).wav
- Food anticipating call/T (64).wav
- Food anticipating call/T (65).wav
- Food anticipating call/T (66).wav
- Food anticipating call/T (67).wav
- Food anticipating call/T (68).wav
- Food anticipating call/T (69).wav
- Food anticipating call/T (7).wav
- Food anticipating call/T (70).wav
- Food anticipating call/T (8).wav
- Food anticipating call/T (9).wav
- Food anticipating call/V (1).wav
- Food anticipating call/V (10).wav
- Food anticipating call/V (11).wav
- Food anticipating call/V (12).wav
- Food anticipating call/V (13).wav
- Food anticipating call/V (14).wav
- Food anticipating call/V (15).wav
- Food anticipating call/V (16).wav
- Food anticipating call/V (17).wav
- Food anticipating call/V (18).wav
- Food anticipating call/V (19).wav
- Food anticipating call/V (2).wav
- Food anticipating call/V (20).wav
- Food anticipating call/V (21).wav
- Food anticipating call/V (22).wav
- Food anticipating call/V (23).wav
- Food anticipating call/V (24).wav
- Food anticipating call/V (25).wav
- Food anticipating call/V (26).wav
- Food anticipating call/V (27).wav
- Food anticipating call/V (28).wav
- Food anticipating call/V (29).wav
- Food anticipating call/V (3).wav
- Food anticipating call/V (30).wav
- Food anticipating call/V (4).wav
- Food anticipating call/V (5).wav
- Food anticipating call/V (6).wav
- Food anticipating call/V (7).wav
- Food anticipating call/V (8).wav
- Food anticipating call/V (9).wav
- normal call/
- normal call/h2.wav
- normal call/h3.wav
- normal call/h4.wav
- normal call/h5.wav
- normal call/h6.wav
- normal call/h7.wav
- normal call/h8.wav
- normal call/m17.wav
- normal call/m7 (2).wav
- normal call/pm131.wav
- normal call/S1$20191108-221013-C.wav
- normal call/S1$20191108-221034-C.wav
- normal call/S1$20191110-090746-C.wav
- normal call/S1$20191110-090756-C.wav
- normal call/S1$20191110-090807-C.wav
- normal call/S1$20191110-090847-C.wav
- normal call/S1$20191110-090902-c.wav
- normal call/S1$20191110-090913-C.wav
- normal call/S1$20191110-090923-C.wav
- normal call/S1$20191110-091039-C.wav
- normal call/S1$20191110-091215-c.wav
- normal call/S1$20191110-091755-C.wav
- normal call/S1$20191110-092017-C.wav
- normal call/S1$20191110-092412-C.wav
- normal call/S1$20191110-092422-C.wav
- normal call/S1$20191110-092442-C.wav
- normal call/S1$20191110-093456-C.wav
- normal call/S1$20191110-093526-C.wav
- normal call/S3$20191022-085243-c.wav
- normal call/S3$20191022-150317-c.wav
- normal call/S3$20191022-150614-c.wav
- normal call/S3$20191022-153103-c.wav
- normal call/S3$20191023-074508-c.wav
- normal call/S3$20191023-090840-C.wav
- normal call/S3$20191023-091140-c.wav
- normal call/S3$20191023-092720-c.wav
- normal call/S3$20191023-105759-c.wav
- normal call/S3$20191023-105941-c.wav
- normal call/w2 (12).wav
- normal call/w3 (5).wav
- normal call/w6 (10).wav
- normal call/w6 (11).wav
